# Supplementary material for: The immediate global responses of Aliivibrio salmonicida to iron limitations
Source: BMC Microbiol. 2015 Feb 4;15(1):9. doi: 10.1186/s12866-015-0342-7 (PMC4324432; doi:10.1186/s12866-015-0342-7)
Supplement: Additional file 1: Table S1. — The table lists differentially expressed (up-regulated) core, accessory and unique transcripts in A. salmonicida, V. vulnificus and V. cholerae. Amino acid sequences of corresponding genes were retrieved from ENA, and used as input for clustering of orthologs using OrthoMCL with amino acid percent match and percent identity cut-offs set to 50%. [file 12866_2015_342_MOESM1_ESM.xlsx]

## Sheet: Core
S1. Table of results from pan-transcriptome comparison of microarray results from A. salmonicida LFI1238, V. cholerae O395 and V. vulnificus CMCP6.
A. salmonicida1	V. cholerae2	V. vulnificus3	annotation
VSAL_I2588	VC0608	VV1_1660/VV1_1661	iron (III) ABC transporter periplasmic iron-compund-binding protein/ fbpA
VSAL_II0111	VC1548	VV2_0364	hypotetical protein linked to TonB/TonB system biopolymer transport protein
VSAL_I2259	VC2076	VV1_0147	hypotetical protein linked to FeoAB/feoC
VSAL_I2258	VC2077	VV1_0148	feoB
VSAL_I2257	VC2078	VV1_0149	feoA
VSAL_I1749	VCA0908	VV2_1616	heme uptake and utilization protein huvX/ hutX/ putative heme utilization protein #hutX
VSAL_I1750	VCA0909	VV2_1615	coproporphyrinogen III oxidase phuW/ hutW
VSAL_I1752	VCA0911	VV2_1613	exbB1/ exbB
VSAL_II0112	VC1547	VV2_0363	tolR/ exbB-like linked to TonB2/MotA/TolQ/ExbB proton channel family protein
1. This study
2. Mey, A.R., et al., Iron and Fur Regulation in Vibrio cholerae and the Role of Fur in Virulence. Infect. Immun., 2005. 73(12): p. 8167-8178
3. Alice, A.F., H. Naka, and J.H. Crosa, Global gene expression as a function of the iron status of the bacterial cell: influence of differentially expressed genes in the virulence of the human pathogen Vibrio vulnificus. Infect Immun, 2008. 76(9): p. 4019-37

## Sheet: Accessory
A. salmonicida	V. cholerae	V. vulnificus
VSAL_I2892	VC0091
VSAL_I1786	VC1264
VSAL_I1785	VC1265
VSAL_II0074	VC1688
VSAL_I1751		VV2_1614
VSAL_I1754		VV2_1611
	VC0364	VV1_1340
	VC0365	VV1_1341
	VC0771	VV2_0838
	VC0773	VV2_0835
	VC0774	VV2_0834
	VC1546	VV2_0362
	VC2210	VV2_0837
	VC2694	VV1_1252
	VCA0227	VV2_0842
	VCA0228	VV2_0110
	VCA0229	VV2_0111
	VCA0230	VV2_0112
	VCA0907	VV2_1617
	VCA0912	VV2_1612
	VCA0914	VV2_1610
	VCA0915	VV2_1609

## Sheet: Unique A. salmonicida
Gene_ID
VSAL_I0134
VSAL_I0135
VSAL_I0136
VSAL_I1248
VSAL_I1734
VSAL_I1864
VSAL_I2980
VSAL_II0110
VSAL_II0150
VSAL_II0151
VSAL_II0717
VSAL_II0854
VSAL_II0868
VSAL_II0909
VSAL_p320_27
VSAL_p320_29

## Sheet: Unique V. cholerae
Gene_ID
VC0200
VC0201
VC0474
VC0475
VC0772
VC0775
VC0776
VC0777
VC0778
VC0779
VC0780
VC1112
VC1216
VC1266
VC1267
VC1343
VC1371
VC1514
VC1515
VC1516
VC1542
VC1543
VC1544
VC1545
VC1572
VC1573
VC1973
VC2209
VC2211
VC2227
VC2415
VC2695
VCA0043
VCA0063
VCA0215
VCA0216
VCA0217
VCA0231
VCA0232
VCA0233
VCA0234
VCA0262
VCA0576
VCA0676
VCA0677
VCA0678
VCA0679
VCA0680
VCA0784
VCA0910
VCA0916
VCA0976
VCA0977
VCA1041

## Sheet: Unique V. vulnificus
Gene_ID
VV1_0454
VV1_1662
VV1_2329
VV1_2330
VV1_2331
VV1_2332
VV1_2333
VV1_2334
VV1_2335
VV1_2336
VV1_2337
VV1_2682
VV1_2683
VV1_2684
VV2_0359
VV2_0360
VV2_0839
VV2_0840
VV2_0841
VV2_0844
VV2_1618
